# Supplementary material for: Micronutrients and Renal Outcomes: A Prospective Cohort Study
Source: Nutrients. 2022 Jul 26;14(15):3063. doi: 10.3390/nu14153063 (PMC9370256; doi:10.3390/nu14153063)
Supplement: Supplementary file 1 [file nutrients-14-03063-s001.zip]

Archive with 1 entries (1 files):
- nutrients-1810888-supplementary.pdf
